# Supplementary material for: Late Embryogenesis Abundant Protein–Client Protein Interactions
Source: Plants (Basel). 2020 Jun 29;9(7):814. doi: 10.3390/plants9070814 (PMC7412488; doi:10.3390/plants9070814)
Supplement: Supplementary file 1 [file plants-09-00814-s001.zip]

Archive with 2 entries (2 files):
- FINAL SUPPLEMENTARY/plants-833951 - Spreadsheet S1.xlsx
- FINAL SUPPLEMENTARY/plants-833951 - supplementary tables for proofreading_ABDedits.docx
